# Supplementary material for: Enhanced Electrochemical Performance of PEO-Based Composite Polymer Electrolyte with Single-Ion Conducting Polymer Grafted SiO2 Nanoparticles
Source: Polymers (Basel). 2023 Jan 11;15(2):394. doi: 10.3390/polym15020394 (PMC9866075; doi:10.3390/polym15020394)
Supplement: Supplementary file 1 [file polymers-15-00394-s001.zip]

Archive with 1 entries (1 files):
- polymers-2079592-supplementary.pdf
